# Supplementary material for: Broad Epigenetic Signature of Maternal Care in the Brain of Adult Rats
Source: PLoS One. 2011 Feb 28;6(2):e14739. doi: 10.1371/journal.pone.0014739 (PMC3046141; doi:10.1371/journal.pone.0014739)
Supplement: Table S1 — Genes with higher expression in High LG offspring. Listed are the fold change for 44 transcripts selected for gene expression profiling (High LG/Low LG). Expression is significantly higher in the High LG offspring for 29 transcripts (** = P<0.01, * = P<0.05). Also shown are distances to the nearest RDme and RDac both before and after the transcription start site of each gene, and whether they are hyper-methylated/acetylated or hypo-methylated/acetylated in High relative to Low LG adult offspring. (0.04 MB XLS) [file pone.0014739.s002.xls]

## Sheet: induced (2)
						RDme				RDac
		expression				before TSS		after TSS		before TSS		after TSS
name	description	fold change (H/L)	significance	TSS	strand	distance (bp)	type	distance (bp)	type	distance (bp)	type	distance (bp)	type
ARHGAP26	Rho GTPase activating protein 26	1.27	*	32234156	positive	533	hyper	5967	hyper	3533	hypo	4217	hypo
DIAPH1	diaphanous homolog 1	1.17	*	30825830	negative	17957	hypo	4043	hyper	457	hyper	19543	hypo
DIAPH1	diaphanous homolog 1	1.17	*	30855455	negative	5332	hypo	8918	hyper	2832	hypo	6668	hypo
IK	Protein Red (IK factor) (Cytokine IK)	1.19	*	29447714	positive	18591	hyper	409	hypo	11091	hypo	5659	hyper
IK	Protein Red (IK factor) (Cytokine IK)	1.19	*	29444004	positive	14881	hyper	4119	hypo	7381	hypo	9369	hyper
PPP2R2B	Serine/threonine-protein phosphatase 2A 55 kDa regulatory subunit B beta isoform	1.1	n.s.	36318168	negative	115295	hyper			151545	hyper
PPP2R2B	Serine/threonine-protein phosphatase 2A 55 kDa regulatory subunit B beta isoform	1.1	n.s.	36183654	negative	10531	hyper	17219	hyper	17031	hyper
SPRY4	sprouty homolog 4	1.14	n.s.	31537137	negative	12514	hypo	3486	hyper	24514	hyper	6486	hypo
pcdha1	Cellular adhesion	1.19	n.s.	29661519	positive	15646	hypo	7854	hypo	155396	hyper	7104	hyper
pcdha2	Cellular adhesion	1.57	*	29670537	positive	1164	hypo	4336	hypo	1914	hyper	3086	hyper
pcdha3	Cellular adhesion	1.29	n.s.	29676914	positive	2041	hypo	5459	hypo	3291	hyper	31209	hyper
pcdha4	Cellular adhesion	1.31	n.s.	29683477	positive	1104	hypo	9646	hyper	9854	hyper	24646	hyper
pcdha5	Cellular adhesion	1.42	n.s.	29690937	positive	8564	hypo	2186	hyper	17314	hyper	17186	hyper
pcdha6	Cellular adhesion	1.15	n.s.	29697926	positive	2803	hypo	7697	hyper	24303	hyper	10197	hyper
pcdha7	Cellular adhesion	1.57	*	29704030	positive	8907	hypo	1593	hyper	30407	hyper	4093	hyper
pcdha8	Cellular adhesion	1.25	*	29709959	positive	2336	hypo	9414	hypo	1836	hyper	14914	hyper
pcdha9	Cellular adhesion	1.08	n.s.	29715234	positive	7611	hypo	4139	hypo	7111	hyper	9639	hyper
pcdha10	Cellular adhesion	1.36	*	29721602	positive	2229	hypo	521	hyper	13479	hyper	3271	hyper
pcdha11	Cellular adhesion	1.13	n.s.	29728602	positive	6479	hyper	2021	hyper	3729	hyper	5271	hyper
pcdha12	Cellular adhesion	1.79	*	29734512	positive	1889	hypo	2611	hypo	639	hyper	3361	hyper
pcdha13	Cellular adhesion	0.84	n.s.	29747571	positive	3698	hypo	2052	hyper	9698	hyper	80552	hyper
pcdhac1	Cellular adhesion	1.25	*	29826653	positive	2280	hypo	2470	hyper	88780	hyper	1470	hyper
pcdhb5	Cellular adhesion	1.17	*	30127380	positive	2007	hypo	17493	hypo	12507	hyper	25743	hyper
pcdhb6	Cellular adhesion	0.96	n.s.	30150686	positive	5813	hypo	3937	hypo	35813	hyper	2437	hyper
pcdhb9	Cellular adhesion	1.03	n.s.	30209801	positive	678	hypo	22822	hyper	54928	hyper	13572	hyper
pcdhb13	Cellular adhesion	1.11	n.s.	30250463	positive	3340	hyper	14910	hypo	4090	hyper	3410	hyper
pcdhb20	Cellular adhesion	1.13	n.s.	30316255	positive	6382	hyper	2368	hyper	6132	hyper	8368	hyper
pcdhga1	Cellular adhesion	1.45	*	30568804	positive	12931	hyper	8819	hyper	125181	hyper	11819	hyper
pcdhga2	Cellular adhesion	1.93	*	30575105	positive	19232	hyper	2518	hyper	131482	hyper	5518	hyper
pcdhga3	Cellular adhesion	1.06	n.s.	30580300	positive	177	hyper	3823	hyper	136677	hyper	323	hyper
pcdhga4	Cellular adhesion	1.66	*	30591514	positive	4891	hyper	11109	hyper	10891	hyper	859	hyper
pcdhga5	Cellular adhesion	1.33	*	30600857	positive	14234	hyper	1766	hyper	8484	hyper	516	hyper
pcdhga7	Cellular adhesion	1.75	*	30624171	positive	9798	hypo	1202	hyper	798	hyper	7702	hyper
pcdhga8	Cellular adhesion	1.65	*	30635032	positive	6659	hyper	1091	hyper	3159	hyper	30841	hyper
pcdhga10	Cellular adhesion	1.77	*	30655843	positive	10220	hypo	8530	hyper	23970	hyper	10030	hyper
pcdhga11	Cellular adhesion	1.51	*	30664523	positive	150	hyper	4600	hyper	32650	hyper	1350	hyper
pcdhga12	Cellular adhesion	1.46	**	30673814	positive	4691	hyper	2309	hyper	7941	hyper	3559	hyper
pcdhgb4/5	Cellular adhesion	1.35	*	30640179	positive	4056	hyper	1194	hyper	8306	hyper	25694	hyper
pcdhgb6/7	Cellular adhesion	1.46	**	30651028	positive	5405	hypo	13345	hyper	19155	hyper	14845	hyper
pcdhgb8	Cellular adhesion	1.56	*	30669477	positive	354	hyper	6646	hyper	3604	hyper	7896	hyper
pcdhgc3	Cellular adhesion	1.67	*	30714543	positive	420	hypo	38080	hyper	920	hypo	53080	hypo
nr3c1-exon2	Exon 2 glucocorticoid receptor (GR/NR3C1)	7.57	*	32459140	negative	517	hyper	5483	hypo	1767	hypo	31733	hyper
nr3c1-var1.5	Splice variant 5 exon 1 glucocorticoid receptor (GR/NR3C1)	6.26	*	32462478	negative	3855	hyper	2145	hypo	5105	hypo	28395	hyper
nr3c1-var1.6	Splice variant 6 exon 1 glucocorticoid receptor (GR/NR3C1)	5.59	*	32462208	negative	3585	hyper	2415	hypo	4835	hypo	28665	hyper
nr3c1-var1.7	Splice variant 7 exon 1 glucocorticoid receptor (GR/NR3C1)	17.17	*	32462116	negative	3493	hyper	2507	hypo	4743	hypo	28757	hyper
nr3c1-var1.10	Splice variant 10 exon 1 glucocorticoid receptor (GR/NR3C1)	10.88	*	32461547	negative	2924	hyper	3076	hypo	4174	hypo	29326	hyper
nr3c1-var1.11	Splice variant 11 exon 1 glucocorticoid receptor (GR/NR3C1)	9.09	*	32460945	negative	2322	hyper	3678	hypo	3572	hypo	29928	hyper
