# Supplementary material for: Broad Epigenetic Signature of Maternal Care in the Brain of Adult Rats
Source: PLoS One. 2011 Feb 28;6(2):e14739. doi: 10.1371/journal.pone.0014739 (PMC3046141; doi:10.1371/journal.pone.0014739)
Supplement: Table S2 — Sequence information for primers used for H3K9 acetylation, DNA methylation, and gene expression validation of microarrays. (0.04 MB XLS) [file pone.0014739.s003.xls]

## Sheet: Sheet1
DNAme primers
Target Gene	Accession Number	Forward	Reverse
HBEGF	NM_012945	TCTTTGACAAGTCCCCGTTC	TGGACGCCACTCCTAACTTC
PCDHA3	NM_053941	GGTCAATTTAAATATTCATCAATTTCC	TGGGCAGAACACTTCAAAGA
PCDHB4	NM_001114601	TTGTCAGTTAGGCCCACACA	GCCTCCACTTCCAAAGAACA
PCDHB5	NM_001114602	CCTGGCTGGTGATTACTTCTG	GCCCAAGTGAAATCAAAAGG
PCDHB9	NM_001109390	GTTTGCACTATTTGGTTTGCTG	TTTCTAACGGTGCTTTCTCACA
PCDHB19	ENSRNOG00000039469	GGGAGAGGTCAGCTTTAGGAGT	GCCTTGCTTAGGAGAAAATGTC
PCDHGA3	NM_001037154	TGTCACTTCTCCTACACCCAAA	AGACAATACATTCGTGCTGGAG
PCDHGA7	NM_001014773	GGCCACCTGTACAAACATGA	GCCACAGGAAACTCATGTGAA
PCDHGA9	NM_001037158	CTGGTTCCCGGACTATAGCA	TTGCTTTCGCTACGGAATTT
PCDHGB8	NM_001037159	AGTGCCTCTCCTCTGCTAATTG	TCTAAGGGACACTTGGGAAGAA
SLC35A4	NM_147140	TCCATGTGCATGCTTTTCAT	TCCTTAAGCTTGGGCAGAGA
TAF7	NM_001107394	CAGGGTGTAACTCAATGCTCAG	AGGAGCTGGAACTTGTTAGTGC
H3K9ac qChIP primers
Target Gene	Accession Number	Forward	Reverse
RGD1559856	ENSRNOG00000021008	AGTCACTTAAGGACCGAGCTGTGA	GGTGGCTAAATAGAGGGAGTTTGGGT
downstream of EST FM139059	EST FM139059	AGGACAAGGAAAGGCCATCTTGGA	ACCCTGAATGCTACCTCACCATCT
downstream of EST FM137328	EST FM137328	CTGTATTCTTCATGTAGAGAGCAGGA	AATTCTCCATGTGCCCAGGTCAGT
upstream of LARS	NM_001009637	TAGCAAACCCTTCCTCTGGTTCCT	AACTGCACAAGGAGGCAGATTTCC
PCDHB15	ENSRNOG00000020054	GTCCAGGACAGAATGGACAAGATG	GCATAGTTGGTTGCCATCATAGCCTC
PCDHB19	ENSRNOG00000039469	CGGCTGAATGAGTATTTCAAAGGTGG	CCTCAGGAATGAATGAAACCGTTC
PPP2R2B	NM_022209	ATCACTTCCACATGGGCAGTCTGA	ATTGCTTGGACTGTTCTTGGCACC
Gene expression primers
Target Gene	Accession Number	Forward	Reverse
ARHGAP26	NM_001107389	TGCCTCGACAGCCCTCACT	TCATTTAAGGAATCTGCAAACTTCCGC
DIAPH1	NM_001107393	GGCATGAACCAGAAGGAGAGTTCCA	AGCACCAAATGTCTGCACCCAA
IK	NM_001005537	TCATGGAAAAGCCCCAAAAGGAAACC	CTGGTAAGAACAGCTCATTTCGCTCAT
PPP2R2B	NM_022209	TGATGCATTGACTTTCATTTCCCTCTGC	AGAAGTGTCCCAAGCCTACCGAG
SPRY4	NM_001106150	TTGTCTCCATCCCTGCCTCTGAATC	CCCGCCTCCTTATTTCCTCCCTG
PCDHA1	NM_199503	GGTCTATCCCCAGGTTTGAACATAGCG	CCGGCTCTTAGCGAGGCAGA
pcdha2	NM_199504	CAAACCAGCTTAACCACAGGGT	CCCTCTCAAAGAAGGCATCACT
pcdha3	NM_053941.1	CGCATTTAGCCACTTGGTGTCG	GAAAACACCATCGCAAGACCCT
pcdha4	NM_053933.1	CCACATGGTGTCGCTCTTTACC	CGCTGGGATTCCTGGCCACTTC
pcdha5	NM_199505.4	GCTTCCAACGTCAAAAGGATAC	CGGACTTCCTCGCTGGGAATAT
pcdha6	NM_199506.1	GCATGGTGTCGCTGTCTACCAC	CGTGTTCCTAGTCTGCCGTCAG
pcdha7	NM_199507.1	CATGATGTCGCTCTTAGCCACT	CAGGAGGAGGAGCAATTGTTGA
PCDHA8	NM_053942	CCGCGTCCAGTATCAGAGGTCAT	GACCAGCCCGTAGAATGCCAG
pcdha9	NM_199508.1	GGTTCAGTGTCCAATCGCCGAA	CCTAAACACAGCATTTCAGGAG
pcdha10	NM_053939.1	GATGTCGCTGCTGTCCACGAAA	GCTCAGACATCTGGAGATCACC
pcdha11	NM_199486.2	GCACTTACACTTTGAGCCACAG	GCACCAAGATCCATGGCAGTAT
pcdha12	NM_053940.1	GGCACAAGGTGTCGCTCTTTAC	CAGGATCCCCTTCTCTGAAAAC
pcdha13	NM_053934.2	CGAGGGAATAAAGGCTTATCAG	CGAGAATAATAGCATGGTACAC
PCDHAC1	NM_199509	TCGGAATAGGAAAGGGGATCATACAAATG	CCCGTAGAATGCCAGCCTCCT
PCDHB5	NM_001114602	GGGGTCAGGTTCTCATGGTGC	TCAGAAGCAAATCTCCAGTGTCCG
PCDHB6	NM_001014780	TATGGTCAGTTCAAATACCGTTTATAGGAATCATT	CATTGCACGTCAGCATAGTTAATGCAC
PCDHB9	NM_001109390	AGAACGCTTAGAATTTTATTTGGCCTTAGCA	AACACTTTCAGGAACAAACGTAAATCAAACAC
PCDHB13	ENSRNOG00000020062	TGGCTCACTGCTTATTACTGTCTCAGC	ACATGCTTTTCAGTCGAACTTCTCCT
PCDHB20	NM_001109395	GGGAAGGAACTAAAAAGGGGCAAATGT	CCTCTACTACTGGATTTGGAAGGGCAG
pcdhga1	NM_001037140.1	GCAGCATCAGCAGGCTCCAACC	CGTCGCTGTTCACCAACCTGGG
PCDHGA2	NM_001037139	TGATGATAAAAGAGAAGAAACCCCGCA	AGTGCCCCCTCCCAGAGTG
PCDHGA3	NM_001037154	TTGAAACGCAAGAAGACCCCGA	GCGCTCAAACCCATAGTGCCAG
pcdhga4	ENSRNOT00000067185	GGATGTAGCATAGGGATCCAAG	CACCACTCAGGGGTGAAAATCA
PCDHGA5	NM_001037137	TACCTGATAATATACACACAAGCAAGGAAGAGC	GCAGCATCTCTGTATCGAACTGGTTG
pcdhga7	ENSRNOT00000027015	CGGAGTAGAGAATCTGTCCTGC	GAGTTCAGACAGAACCACCGAG
pcdhga8	ENSRNOT00000027009	GCACAGCGTCCCCATCAGCGTA	GGAACTGCGGAGAAATTCTGTC
pcdhga10	ENSRNOT00000026985	GGCTGCAACGAAAATCACCCCG	GGACTCCCAGGGCATCCATAGG
pcdhga11	ENSRNOT00000026969	CACCTCTGTTCGCTTTGGAAGA	GGTCAGCAAGGTCCCCAGGAAA
PCDHGA12	NM_001037337	CCTCTTTTGCCATCGAGTGATTTGGT	GGGCCAGGTGCCGGTTTC
PCDHGB4/5	ENSRNOT00000027015	CCCTCCCGCATCTTTTTTGCTC	CCTGACTGGAGATTCTGGAGCA
PCDHGB6	ENSRNOG00000039455	CCTTTAAACATTTTTCATGTGGTTGTGGAGATTG	GAATTCAAATTTATGTCGGGGTCAGTGG
pcdhgb6/7	ENSRNOT00000060466	CAGTGCAGAGCAAGCTCCGCTG	CTGCTCCCTCCCATTGTTGGCT
pcdhgb8	ENSRNOT00000026967	CTTGCCTCCACAGGGTCCTGCT	GGTTGAAATTGTATACATTCACTGG
pcdhgc3	ENSRNOT00000026935	GGAGTTTTGCTTCTGCTAGCTG	CTCTACCACCAACTCCAGAGTT
nr3c1-exon2	NM_012576.2	CTCGAAAGGCTCCACAAGCAATGT	GCAATGCTTTCTTCCAGAAGCCGA
nr3c1-var1.5	NM_012576.2	GGCATGCAACTTCCTCCGAGTTTA	AGGGCGAAGATGCAGAAACCTTGA
nr3c1-var1.6	NM_012576.2	CGGGCTCACATTAATATTTGCCAATGGAC	GGCGAAGATGCAGAAACCTTGACT
nr3c1-var1.7	NM_012576.2	AAGGAGAATCCTCTGCTGCT	CCTCCCAGGCCAGTTAATATTTGC
nr3c1-var1.10	NM_012576.2	CTGTTGACTTCCTTCTCCGTGACA	AAACTGCCAGGGACTTCGTCTCTA
nr3c1-var1.11	NM_012576.2	GCCGCAGAGAACTCAACAGT	GACTGTAGCTCCTCCCCTCA
SLC4A9	NM_152938	GGTCTGCTTTGGGTAATCAAGTCTACC	GCCTGTTCTCAGGGATGGTCTTC
GUSB	NM_017015	GCATCCAGCCTACCTGTACTCCTT	GGCTTCCCATTTATGAGGAACTTGCT
TUBB3	ENSRNOG00000017209	TGCGTGTGTACAGGTGAATGC	AGGCTGCATAGTCATTTCCAAG
